# Supplementary material for: Antioxidant and Antiproliferative Activities of Several Garlic Forms
Source: Nutrients. 2023 Sep 22;15(19):4099. doi: 10.3390/nu15194099 (PMC10574068; doi:10.3390/nu15194099)
Supplement: Supplementary file 1 [file nutrients-15-04099-s001.zip]

Archive with 1 entries (1 files):
- nutrients-2543788-supplementary.pdf
